# Supplementary material for: FASconCAT-G: extensive functions for multiple sequence alignment preparations concerning phylogenetic studies
Source: Front Zool. 2014 Nov 18;11:81. doi: 10.1186/s12983-014-0081-x (PMC4243772; doi:10.1186/s12983-014-0081-x)
Supplement: Additional file 1 — Executable Perl script of FASconCAT-G. FASconCAT-G is distributed under GNU GPL 3.0 and freely available. Windows users have to install a PERL interpreter on their operating system. Mac and Linux users can directly start FASconCAT-G via terminal options. [file 12983_2014_81_MOESM1_ESM.zip]

Archive with 1 entries (1 files):
- 6244514411377926_add1.pl
